# Supplementary material for: Unraveling breast cancer response to neoadjuvant chemotherapy through integrated genomic, transcriptomic, and circulating tumor DNA analysis
Source: Breast Cancer Res. 2025 May 1;27:64. doi: 10.1186/s13058-025-02026-5 (PMC12044986; doi:10.1186/s13058-025-02026-5)
Supplement: Supplementary file 1 — Supplementary Material 1. [file 13058_2025_2026_MOESM1_ESM.xlsx]

## Sheet: Sheet1
PID	Response	baseline_purity	surgical_purity
P31	pCR	0.21	0.14
P56	Non_pCR	0.21	0.22
P13	pCR	0.22	0.22
P36	Non_pCR	0.22	0.19
P16	Non_pCR	0.22	0.75
P70	Non_pCR	0.23	0.19
P68	pCR	0.24	0.1
P09	pCR	0.24	0.25
P61	Non_pCR	0.25	0.17
P72	Non_pCR	0.25	0.19
P23	Non_pCR	0.26	0.17
P34	Non_pCR	0.28	0.18
P53	Non_pCR	0.28	0.37
P35	Non_pCR	0.28	0.27
P58	Non_pCR	0.29	0.52
P51	Non_pCR	0.29	0.21
P44	Non_pCR	0.29	0.3
P32	Non_pCR	0.3	0.17
P25	Non_pCR	0.31	0.24
P48	Non_pCR	0.31	0.18
P67	Non_pCR	0.31	0.29
P14	Non_pCR	0.32	0.35
P54	pCR	0.4	0.15
P69	Non_pCR	0.4	0.21
P04	Non_pCR	0.4	0.33
P15	Non_pCR	0.41	0.33
P65	pCR	0.42	0.1
P10	Non_pCR	0.42	0.57
P27	pCR	0.48	0.24
P24	Non_pCR	0.48	0.4
P50	Non_pCR	0.51	0.25
P20	Non_pCR	0.52	0.33
P12	pCR	0.53	0.14
P40	pCR	0.55	0.14
P64	pCR	0.59	0.15
P05	Non_pCR	0.7	0.51
P07	Non_pCR	NA	0.23
P26	Non_pCR	NA	0.25
